# Supplementary material for: Ferroptosis with Contributions from Apoptosis and Necroptosis in Porphyrazine III-Based Photodynamic Therapy of Primary Human Gliomas
Source: Pharmaceutics. 2026 Jun 8;18(6):705. doi: 10.3390/pharmaceutics18060705 (PMC13305198; doi:10.3390/pharmaceutics18060705)
Supplement: Supplementary file 1 [file pharmaceutics-18-00705-s001.zip]

Archive with 1 entries (1 files):
- pharmaceutics-4289944-supplementary.pdf
